# Supplementary material for: Complications and adverse events in lymphadenectomy of the inguinal area: worldwide expert consensus
Source: BJS Open. 2024 Jul 11;8(4):zrae056. doi: 10.1093/bjsopen/zrae056 (PMC11236483; doi:10.1093/bjsopen/zrae056)
Supplement: zrae056_Supplementary_Data [file zrae056_supplementary_data.zip]

Archive with 4 entries (4 files):
- Supplementary material_ACCORD-checklist.docx
- Supplementary material_Table 1.docx
- Supplementary material_Table 2.docx
- Supplementary-Material-Template.docx
